# Supplementary material for: Star Polymers as a Reducing Agent of Silver Salt and a Carrier for Silver Nanoparticles
Source: Materials (Basel). 2025 Jun 25;18(13):3009. doi: 10.3390/ma18133009 (PMC12251048; doi:10.3390/ma18133009)
Supplement: Supplementary file 1 [file materials-18-03009-s001.zip]

Archive with 1 entries (1 files):
- materials-3645397-supplementary.pdf
